# Supplementary material for: Automated Imaging and Analysis of Platelet, Coagulation and Fibrinolysis Activities Using a Novel Flow Chip-Based System at Physiological Temperature
Source: Micromachines (Basel). 2025 Oct 31;16(11):1253. doi: 10.3390/mi16111253 (PMC12654719; doi:10.3390/mi16111253)
Supplement: Supplementary file 1 [file micromachines-16-01253-s001.zip]

Archive with 3 entries (3 files):
- Legends to supplementary figures and Table S1 .pdf
- supplemental figures.pdf
- supplemental Video S1.avi
